# Supplementary material for: Improving the performance of supervised deep learning for regulatory genomics using phylogenetic augmentation
Source: Bioinformatics. 2024 Apr 8;40(4):btae190. doi: 10.1093/bioinformatics/btae190 (PMC11042905; doi:10.1093/bioinformatics/btae190)
Supplement: btae190_Supplementary_Data [file btae190_supplementary_data.zip]

Archive with 6 entries (6 files):
- Phylo_Aug_Supplementary_Figures.pdf
- Suppl_Table_4.xlsx
- Suppl_Table_5.xlsx
- supplemental_data_file_1.txt
- supplemental_data_file_2.txt
- supplemental_data_file_3.txt
