# Supplementary material for: Improving the performance of supervised deep learning for regulatory genomics using phylogenetic augmentation
Source: Bioinformatics. 2024 Apr 8;40(4):btae190. doi: 10.1093/bioinformatics/btae190 (PMC11042905; doi:10.1093/bioinformatics/btae190)
Supplement: btae190_Supplementary_Data [file btae190_supplementary_data.zip › supplemental_data_file_2.txt]

Species
Nycticebus_coucang
Otolemur_garnettii
Daubentonia_madagascariensis
Propithecus_coquereli
Indri_indri
Cheirogaleus_medius
Microcebus_murinus
Mirza_coquereli
Lemur_catta
Eulemur_fulvus
Eulemur_flavifrons
Pithecia_pithecia
Callicebus_donacophilus
Saguinus_imperator
Callithrix_jacchus
Aotus_nancymaae
Saimiri_boliviensis
Cebus_albifrons
Cebus_capucinus
Alouatta_palliata
Ateles_geoffroyi
Mandrillus_leucophaeus
Cercocebus_atys
Papio_anubis
Macaca_mulatta
Macaca_fascicularis
Macaca_nemestrina
Erythrocebus_patas
Chlorocebus_sabaeus
Cercopithecus_neglectus
Rhinopithecus_roxellana
Rhinopithecus_bieti
Pygathrix_nemaeus
Nasalis_larvatus
Semnopithecus_entellus
Piliocolobus_tephrosceles
Colobus_angolensis
Nomascus_leucogenys
Gorilla_gorilla
Pan_troglodytes
Pan_paniscus
Homo_sapiens
Pongo_abelii
